# Supplementary material for: Simulating the Dynamic Intra-Tumor Heterogeneity and Therapeutic Responses
Source: Cancers (Basel). 2022 Mar 24;14(7):1645. doi: 10.3390/cancers14071645 (PMC8996855; doi:10.3390/cancers14071645)
Supplement: Supplementary file 1 [file cancers-14-01645-s001.zip]

Archive with 1 entries (1 files):
- cancers-1623654-supplementary.pdf
